# Supplementary material for: Identifying Virulence-Associated Genes Using Transcriptomic and Proteomic Association Analyses of the Plant Parasitic Nematode Bursaphelenchus mucronatus
Source: Int J Mol Sci. 2016 Sep 7;17(9):1492. doi: 10.3390/ijms17091492 (PMC5037770; doi:10.3390/ijms17091492)
Supplement: Supplementary file 1 [file ijms-17-01492-s001.zip]

Archive with 3 entries (2 files):
- ijms-139092-Supplementary Materials/
- ijms-139092-Supplementary Materials/ijms-139092-Supplementary Table S1-S3  proofreaded.xls
- ijms-139092-Supplementary Materials/ijms-139092-supplymentary figures and Tables S4-S8  proofreaded.pdf
